# Supplementary material for: Exploring Dynamic Metabolome of the HepG2 Cell Line: Rise and Fall
Source: Cells. 2022 Nov 10;11(22):3548. doi: 10.3390/cells11223548 (PMC9688728; doi:10.3390/cells11223548)
Supplement: Supplementary file 1 [file cells-11-03548-s001.zip]

Archive with 1 entries (1 files):
- cells-1929563-supplementary.pdf
